# Supplementary material for: Discovery of genes required for body axis and limb formation by global identification of retinoic acid–regulated epigenetic marks
Source: PLoS Biol. 2020 May 18;18(5):e3000719. doi: 10.1371/journal.pbio.3000719 (PMC7259794; doi:10.1371/journal.pbio.3000719)
Supplement: S1 Data — (XLSX) [file pbio.3000719.s008.xlsx]

## Sheet: Fig. 5E
Fig. 5E
								mean	p.value
WT (E8.25)	0.352	0.342	0.381					0.358333	0.0167
KO (E9)	0.25	0.155	0.22	0.197	0.209	0.25	0.181	0.208857
Statistical analysis was performed using one-way ANOVA (non-parametric test) using Prism® software

## Sheet: Fig. 6D
Fig. 6D
						mean	p.value
WT	0.21	0.252	0.216			0.226	0.0053
KO	0.125	0.155	0.19	0.13	0.14	0.148
Statistical analysis was performed using one-way ANOVA (non-parametric test) using Prism® software

## Sheet: Fig. S2
Fig. S2
					mean	p.value
Rarb	WT	0.901627	1.11579	0.994011	1.00381	0.0007
	Aldh1a2-/-	0.378853	0.289179	0.251532	0.306521
					mean	p.value
Nr2f1	WT	0.991214	1.08464	0.930141	1.002	0.0002
	Aldh1a2-/-	0.393094	0.341221	0.367869	0.367395
					mean	p.value
Nr2f2	WT	0.910487	1.24654	0.881089	1.01271	0.0301
	Aldh1a2-/-	0.703495	0.447459	0.399528	0.516827
					mean	p.value
Meis1	WT	0.83799	1.11857	1.06684	1.0078	0.0387
	Aldh1a2-/-	0.801121	0.500637	0.597762	0.633173
					mean	p.value
Meis2	WT	0.923699	1.13087	0.957317	1.00396	0.0356
	Aldh1a2-/-	0.818078	0.637564	0.494543	0.650062
					mean	p.value
Spry4	WT	0.99028	1.07465	0.939672	1.00153	0.0024
	Aldh1a2-/-	3.37873	2.41929	3.1174	2.9718
Statistical analysis was performed using one-way ANOVA (non-parametric test) using Prism® software
